# Supplementary material for: A common outcome set for trials in dementia with Lewy bodies (DLB COS)
Source: Alzheimers Dement (N Y). 2025 Jul 11;11(3):e70134. doi: 10.1002/trc2.70134 (PMC12254044; doi:10.1002/trc2.70134)
Supplement: Supplementary file 7 — Supporting Information [file TRC2-11-e70134-s007.xlsx]

## Sheet: Sheet1
Appendix F
Outcomes used for interventional Phase II and III trials in DLB registered on clinicaltrials.gov, open to recruitment on 5th April 2025
ClinicalTrials.gov ID	Investigational product	Delusions/paranoia	Fluctuations in cognition, attention & arousal	Functioning	Global cognition	Hallucinations	Motor parkinsonism	Quality of life	REM Sleep behaviour disorder
NCT04002674	nilotinib	O	O	O	O	O	O
NCT04588285	abroxol	P	S	P	P	P	S		S
NCT06815965	neflamapimod		O	S	S	O
NCT06537076	AR1005			P	P
